# Supplementary material for: Vascular plants and mosses as bioindicators of variability of the coastal pine forest (Empetro nigri-Pinetum)
Source: Sci Rep. 2024 Jan 2;14:76. doi: 10.1038/s41598-023-50189-y (PMC10761821; doi:10.1038/s41598-023-50189-y)
Supplement: Supplementary file 1 — Supplementary Information. [file 41598_2023_50189_MOESM1_ESM.xlsx]

## Sheet: RawDate1
succesive Nr of releve	1	2	3	4	5	6	7	8	9	10	11	12	13	14	15	16	17	18	19	20	21	22	23	24	25	26	27	28	29	30
No. in the field	1	7	2	3	4	5	6	18	30	29	12	16	28	17	27	8	9	10	11	13	14	15	19	20	21	22	23	24	25	26
Nr of releve in field	DE1	DE7	DE2	DE3	DE4	DE5	DE6	PL11	PL16	PL15	PL5	PL9	PL14	PL10	PL13	PL1	PL2	PL3	PL4	PL6	PL7	PL8	PL12	L1	L2	L3	L4	L5	L6	L7
number of species	11	10	9	7	10	13	11	13	15	14	18	16	13	15	16	13	18	15	13	14	13	11	21	17	11	10	14	16	12	12
Ch. Ass. Empetro-Pinetum
Empetrum nigrum	2b	4	1	4	4	3	3	2	3	3	1	3	3	2	4	3	2a	3	3	2	1	4	2	3	3	3	3	3	4	4	V
Goodyera repens																												+			I
Ch. D. All Dicrano-Pinion
Pinus sylvestris a	3	3	4	2	2	3	2	2	3	3	3	3	2	2	2	2	3	3	3	3	3	2	3	3	3	3	3	2	2	3	V
Calluna vulgaris	+	2	2b	1	2	2a	2	3	4	1	1	3	+	+	4	3	3	3	+	3	2	1	3								IV
Melampyrum pratense													1	1	+	+	2a	2a	+	1	1	+	+	3	2	3	1	3	+	1	IV
Pinus sylvatica c																+	+	+	+	+				+			+	+			II
Sorbus aucuparia (juv)	+																		+										+	+	I
Orthilia secunda																								2						+	I
Sporadic species: Chimaphila umbellata 23(1)
Ch. Cl. Vaccinio-Piceetea
Vaccinium myrtillus		2			3	3			+		+			1	+	3	4	2a	2a	1	+	+							3		III
Vaccinium vitis-idea								3	4	3	2	4	4	1	3	1	2a	3	1	2	2	4	3								III
Vaccinium uliginosum										+	1	1	1	3	+																III
Lycopodium annotinum																								2			+				I
Trientalis europaea																											+		2	2	I
Ch. Cl. Oxycocco-Sphagnetea
Erica tetralix									+	1	+	3	+	3																	II
Andromeda polifolia											1	+																			I
Oxycoccvus palustris											+	2																			I
Other
Deschampsia flexuosa	4	3	3	3	4	3	4	+	+	+	1						2b	1	2a					1	2	2	3	2	3	3	IV
Carex nigra								1			2	2		2						2	+	1	+								II
Betula pendula juv.									``															+				+		+	I
Luzula pilosa																								+					+	1	I
Quercus robur juv.	1	+			+	+	+										+														I
Sporadic species: Dryopteris spinulosa 28, Fagus sylvatica juv. 16, Hypericum perforatum 24, Jasione montana 24, Lonicera peryclimenium 1, Medicago lupulina 24, Myrica gale 9, Senecio erucifolia 24, Veronica chamaedrys 24, Vicia angustifolia 24.
Pseudoscleropodium purum	3	4	4	4	2+		4	2+	3	3	3	2+	3	3	4	4	2+	2	2+	2+	3	3	2+	+	3	3	2+	2+	4	5
Pleurozium schreberi	2	2	1	+	1	+	2	2	2	1	2	1	2	2	2	1	+	+	1	2	2	2	+	2+	2	2	2	2	1	1
Dicranum polysetum						+		2	1	1	2	1	+	1	1	2	+	+	+	2	1		1	2	1	+	1	2
Dicranum scoparium	+	+	+		+	+	+	1		+	+	+	+	+	+	1	+	+		+	+		+	+	1	+	+	+
Hylocomium splendens	+		+	+		+	+	+	1	+	2	+	2	1	+	1	+	+		1	+	+	1	1		+	+		1	1
Hypnum jutlandicum	2	1	1	1	+	+	1	+	+	+	+		+		1	1	+	+	+		1		+	+	+	+	+	1
Pohlia nutans						3	2+		+														+
Sphagnum capillifolium											+	1					+
Aulacomnium palustre												+		+
Brachythecium salebrosum															+										+		+	+
Cladonia sp.								+							+					+			+
Orthodontium lineare						+											+	+
Leucobryum glaucum																	+							3
Sciuro-hypnum oedipodium									+						+
Polytrichum juniperinum										+														+
Sporadic species: Lophocolea heterophylla 23, Ptilidium ciliare 22, Ptilium crista-castrensis 25.

## Sheet: RawDate2
	Neringa, Lithuania
	January	February	March	April	May	June	July	August	September	October	November	December
Average Temperature (° C)	-0.2	-0.2	1.9	5.9	10.9	15.2	18.4	18.6	15.2	10.2	6.2	2.7
Min. Temperature (° C)	-1.4	-1.3	0.7	4.5	9.6	14.1	17.3	17.4	14	9.1	5.1	1.6
Max. Temperature (° C)	1	1	3	7.3	12.2	16.5	19.5	19.7	16.4	11.3	7.2	3.8
Rainfall (mm)	71	56	48	40	47	64	81	102	103	120	101	86
Humidity (%)	0.83	0.82	0.8	0.82	0.82	0.81	0.82	0.78	0.77	0.79	0.83	0.82
Rainy days (d)	11	9	9	6	6	7	9	10	10	12	12	13
Hours of sunshine (g)	2.2	3.5	6.2	9.4	11.8	12.4	12.1	11	8.4	5.2	2.9	2.2
	Sassnitz, Germany
	January	February	March	April	May	June	July	August	September	October	November	December
Average Temperature (° C)	1.8	1.7	3.3	6.8	11.3	15.3	18	18.2	15.3	11	6.9	3.7
Min. Temperature (° C)	0.6	0.5	1.9	5.3	9.7	13.6	16.5	16.7	14	9.8	5.8	2.5
Max. Temperature (° C)	3	2.9	4.6	8.2	12.8	16.8	19.4	19.6	16.6	12.2	8	4.8
Rainfall (mm)	67	53	50	39	48	63	72	84	84	82	75	74
Humidity (%)	82	82	82	80	79	76	78	77	77	79	82	83
Rainy days (d)	10	9	8	6	7	8	9	10	10	11	11	11
Hours of sunshine (g)	2.6	4	5.8	9.2	10.9	11.8	11.7	10.7	8.1	5.4	3.4	2.4
	Kołobrzeg, Poland
	January	February	March	April	May	June	July	August	September	October	November	December
Average Temperature (° C)	0.5	0.9	3.4	8	12.6	16.2	18.7	18.5	15	10.3	5.9	2.5
Min. Temperature (° C)	-1.3	-1.3	0.5	4.2	8.7	12.5	15.3	15.3	12.2	8	4.1	0.8
Max. Temperature (° C)	2.2	3.1	6.4	11.6	16.1	19.2	21.7	21.7	18	12.6	7.6	4.1
Rainfall (mm)	65	53	53	39	53	68	83	85	89	83	72	73
Humidity (%)	80	80	80	70	70	70	70	70	80	80	90	80
Rainy days (d)	10	9	8	6	8	8	10	10	10	10	11	11
Hours of sunshine (g)	2.7	3.9	5.8	9.1	10.9	11.6	11.5	10.6	8	5.4	3.5	2.5
	Rumia, Poland
	styczeń	luty	Marsz	Kwiecień	maj	czerwiec	lipiec	sierpień	wrzesień	październik	listopad	grudzień
Average Temperature (° C)	-0.6	-0.1	2.6	7.2	12.1	15.7	18.2	18.1	14.4	9.5	5.3	1.6
Min. Temperature (° C)	-2.4	-2.2	-0.2	3.4	8.1	12	14.9	14.9	11.7	7.3	3.5	0
Max. Temperature (° C)	1.1	2	5.5	10.9	15.7	19	21.3	21.2	17.3	11.9	7	3.2
Rainfall (mm)	55	46	50	48	66	77	98	86	75	70	60	61
Humidity (%)	0.84	0.83	0.79	0.75	0.73	0.73	0.77	0.76	0.77	0.8	0.85	0.85
Rainy days (d)	10	9	9	7	8	10	11	10	9	10	10	10
Hours of sunshine (g)	2.2	3.3	5.5	8.7	10.7	11.2	10.6	10.1	7.6	5.1	3	2.2

## Sheet: RawDate3
		1	2	3	4	5	6	7	8	9	10	11	12	13	14	15	16	17	18	19	20	21	22	23	24	25	26	27	28	29	30
Gatunek	Kod	DE1	DE2	DE3	DE4	DE5	DE6	DE7	PL1	PL2	PL3	PL4	PL5	PL6	PL7	PL8	PL9	PL10	PL11	PL12	PL13	PL14	PL15	PL16	LI1	LI2	LI3	LI4	LI5	LI6	LI7
Andromeda palustris	And pal	0	0	0	0	0	0	0	0	0	0	0	17	0	0	0	0	0	0	0	0	0	0	0	0	0	0	0	0	0	0
Aulacomnium palustre	Aul pal	0	0	0	0	0	0	0	0	0	0	0	0	0	0	0	2	3	0	0	0	0	0	0	0	0	0	0	0	0	0
Betula pendula juv.	Bet juv	0	0	0	0	0	0	0	0	0	0	0	0	0	0	0	0	0	0	0	0	0	0	0	0	0	0	0	2	0	1
Brachythecium salebrosum	Bra sal	0	0	0	0	0	0	0	0	0	0	0	0	0	0	0	0	0	0	0	0	1	0	0	0	0	0	0	0	0	0
Calluna vulgaris	Cal vul	0	254	34	6	17	16	2	179	74	37	10	135	423	17	59	109	75	169	197	48	24	12	59	0	0	0	0	0	0	0
Carex nigra	Car nig	0	0	0	0	0	0	0	0	0	0	0	30	2	2	40	63	34	0	27	0	0	0	0	0	0	0	0	0	0	0
Deschampsia flexuosa	Des fle	225	137	377	517	261	431	531	0	35	6	90	0	0	0	0	0	0	0	0	0	0	0	0	97	95	46	68	52	68	117
Dicranum polysetum	Dic pol	0	0	0	0	1	0	0	21	6	6	9	30	25	14	0	17	19	26	12	18	9	20	15	28	18	8	15	23	0	0
Dicranum scoparium	Dic sco	3	10	3	1	3	4	6	16	1	2	0	9	7	6	0	6	5	18	6	6	1	5	0	7	12	3	9	7	0	0
Empetrum nigrum	Emp nig	269	198	597	235	123	148	252	107	264	116	280	198	194	113	347	115	90	174	293	146	159	437	154	284	307	317	279	408	389	293
Erica tetralix	Eri tet	0	0	0	0	0	0	0	0	0	0	0	21	0	0	0	36	27	0	0	0	0	15	3	0	0	0	0	0	0	0
Fagus sylvatica juv.	Fag juv	0	0	0	0	0	0	0	1	0	0	0	0	0	0	0	0	0	0	0	0	0	0	0	0	0	0	0	0	0	0
Goodyera repens	Goo rep	0	0	0	0	0	0	0	0	0	0	0	0	0	0	0	0	0	0	0	0	0	0	0	0	0	0	0	4	0	0
Hylocomium splendens	Hyl spl	2	9	0	0	7	6	0	10	5	3	0	26	17	7	8	3	12	4	17	2	22	9	18	12	0	7	10	0	18	18
Hypnum jutlandicum	Hyp jut	24	19	11	6	8	11	20	20	4	6	9	7	0	11	0	0	0	9	1	15	6	8	9	4	7	3	5	11	0	0
Leucobryum glaucum	Leu gla	0	0	0	0	0	0	0	0	2	0	0	0	0	0	0	0	0	0	0	0	0	0	0	0	0	0	0	0	0	0
Lonicera periclimenum	Lon per	5	0	0	0	0	0	0	0	0	0	0	0	0	0	0	0	0	0	0	0	0	0	0	0	0	0	0	0	0	0
Lophocolea heterophylla	Lop het	0	0	0	0	0	0	0	0	0	0	0	0	0	0	0	0	0	0	0	0	0	0	0	2	0	0	0	0	0	0
Luzula pilosa	Luz pil	0	0	0	0	0	0	0	0	0	0	0	0	0	0	0	0	0	0	0	0	0	0	0	0	0	0	0	0	0	6
Lycopodium annotinum	Lyc ann	0	0	0	0	0	0	0	0	0	0	0	0	0	0	0	0	0	0	0	0	0	0	0	98	0	0	37	0	0	0
Melampyrum pratense	Mel pra	0	0	0	0	0	0	0	27	88	40	11	0	44	64	11	0	12	0	26	11	54	0	0	134	87	38	9	91	6	4
Myrica gale	Myr gal	0	0	0	0	0	0	0	0	0	0	0	0	0	0	0	0	0	0	0	0	0	0	1	0	0	0	0	0	0	0
Orthilia secunda	Ort sec	0	0	0	0	0	0	0	0	0	0	0	0	0	0	0	0	0	0	0	0	0	0	0	32	0	0	0	0	0	26
Orthodontium lineare	Ort lin	0	0	0	0	1	0	0	0	1	1	0	0	0	0	0	0	0	0	0	0	0	0	0	0	0	0	0	0	0	0
Oxycoccvus palustris	Oxy pal	0	0	0	0	0	0	0	0	0	0	0	17	0	0	0	14	0	0	0	0	0	0	0	0	0	0	0	0	0	0
Pinus sylvatica juv.	Pin juv	0	0	0	0	0	0	0	1	0	0	0	0	11	0	0	0	0	0	0	0	0	0	0	2	0	0	10	1	0	0
Pinus sylvestris	Pin syl	16	91	27	17	32	15	28	17	43	32	35	33	25	28	14	37	18	15	27	21	16	34	27	23	26	26	20	18	17	26
Pleurozium schreberi	Ple sch	28	13	9	11	7	29	28	18	9	8	11	29	21	27	4	20	27	26	5	21	29	18	22	32	30	23	26	27	16	13
Pohlia nutans	Poh nut	0	0	0	0	0	0	0	0	0	0	0	0	0	0	0	0	0	0	1	0	0	0	0	0	0	0	0	0	0	0
Polytrichum juniperinum	Pol jun	0	0	0	0	0	0	0	0	0	0	0	0	0	0	0	0	0	0	0	0	0	1	0	0	0	0	0	0	0	0
Pseudoscleropodium purum	Pse pur	46	53	56	36	48	38	41	53	34	30	34	46	31	45	42	40	41	39	33	51	49	50	45	43	48	41	40	48	54	68
Ptilidium ciliare	Pti cil	0	0	0	0	0	0	0	0	0	0	0	0	0	0	0	0	0	0	1	0	0	0	1	0	0	0	0	0	0	0
Ptilium crista-castrensis	Pti cri	0	0	0	0	0	0	0	0	0	0	0	0	0	0	0	0	0	0	0	0	0	0	0	0	0	1	0	0	0	0
Quercus robur juv.	Que juv	2	0	0	0	0	0	0	0	0	0	0	0	0	0	0	0	0	0	0	0	0	0	0	0	0	0	0	0	0	0
Sciuro-hypnum oedipodium	Sci oed	0	0	0	0	0	0	0	0	0	0	0	0	0	0	0	0	0	0	0	0	1	0	2	0	3	0	1	1	0	0
Sorbus aucuparia	Sor auc	0	0	0	0	0	0	0	0	0	0	0	0	0	0	0	0	0	0	0	0	0	0	0	0	0	0	0	0	3	0
Sphagnum capillifolium	Sph cap	0	0	0	0	0	0	0	0	1	0	0	5	0	0	0	12	6	0	0	0	0	0	0	0	0	0	0	0	0	0
Trientalis europaea	Tri eur	0	0	0	0	0	0	0	0	0	0	0	0	0	0	0	0	0	0	0	0	0	0	0	0	0	0	9	0	58	27
Vaccinium myrtillus	Vac myr	0	0	0	127	97	0	122	262	94	212	206	2	19	16	55	0	0	0	0	11	11	0	0	0	0	0	0	0	48	0
Vaccinium uliginosum	Vac uli	0	0	0	0	0	0	0	0	0	0	0	1	0	0	0	8	18	0	0	0	0	5	0	0	0	0	0	0	0	0
Vaccinium vitis-idea	Vac vit	0	0	0	0	0	0	0	102	67	47	61	231	127	308	289	57	226	248	258	242	302	228	272	0	0	0	0	0	0	0
Veronica chamedrys	Ver cha	0	0	0	0	0	0	0	0	0	0	0	0	0	0	0	0	0	0	0	0	0	0	0	0	0	0	0	0	0	2
